# Supplementary material for: TongGuanWan Alleviates Doxorubicin- and Isoproterenol-Induced Cardiac Hypertrophy and Fibrosis by Modulating Apoptotic and Fibrotic Pathways
Source: Int J Mol Sci. 2024 Sep 30;25(19):10573. doi: 10.3390/ijms251910573 (PMC11476530; doi:10.3390/ijms251910573)
Supplement: Supplementary file 1 [file ijms-25-10573-s001.zip]

Archive with 1 entries (1 files):
- ijms-3191017-supplementary.pdf
